# Supplementary material for: Factors influencing COVID-19 vaccine uptake among Latinos: A cross-sectional study
Source: PLoS One. 2024 Jul 5;19(7):e0302332. doi: 10.1371/journal.pone.0302332 (PMC11226026; doi:10.1371/journal.pone.0302332)
Supplement: S1 Data — (ZIP) [file pone.0302332.s001.zip]

Archive with 2 entries (2 files):
- COVID19Data.sav
- __MACOSX/._COVID19Data.sav
